# Supplementary material for: Targeted Nanodelivery of WGX50 and Curcumin via Gold Nanoparticles for Alzheimer's Therapy
Source: J Cell Mol Med. 2026 Feb 6;30(3):e71045. doi: 10.1111/jcmm.71045 (PMC12877722; doi:10.1111/jcmm.71045)
Supplement: Supplementary file 1 — Data S1: jcmm71045‐sup‐0001‐DataS1.zip. [file JCMM-30-e71045-s001.zip]

Archive with 5 entries (5 files):
- Figure_S2.tif
- Figures_S3.zip
- S4_Revised Trial images for comparison.zip
- Supplementary Tables.docx
- Figure_S1.tif
